# Supplementary material for: Bioactive Compounds, Antioxidant, Cytotoxic, and Genotoxic Investigation of the Standardized Liquid Extract from Eugenia involucrata DC. Leaves
Source: Pharmaceuticals (Basel). 2025 May 21;18(5):764. doi: 10.3390/ph18050764 (PMC12114753; doi:10.3390/ph18050764)
Supplement: Supplementary file 1 [file pharmaceuticals-18-00764-s001.zip]

Archive with 1 entries (1 files):
- pharmaceuticals-3618606-supplementary.pdf
